# Supplementary material for: Measuring negative emotions and stress through acoustic correlates in speech: A systematic review
Source: PLoS One. 2025 Jul 24;20(7):e0328833. doi: 10.1371/journal.pone.0328833 (PMC12289014; doi:10.1371/journal.pone.0328833)
Supplement: S1 Table — (XLSX) [file pone.0328833.s002.xlsx]

## Sheet: Tabelle1
Data ectraction Table
green = included papers for analysis	red = excluded	Extractors: LS, SK	Date: 04.02.2025
Title	Author(s), year of publication	Country of publication/ study location	Study Design	Task: source of stress or cognitive load (either induced in an experiment or natural in a field study)	Language spoken by participants	Population	What emotion/state is being measured?	What kind of speech is being measured? (utterances/vowels/spontaneous speech/read-aloud sentences	What kind of speech analysis software/calculation/human rating is used?	Acoustic correlates assessed	Results	Control group or control condition given (baseline measure?)	Additional measures of stress, negative emotions or cognitive load?	Decision LS	Exclusion Reason	Decision SK	Exclusion Category	Discussion notes
Acoustic Measures of Voice and Physiologic Measures of Autonomic Arousal during Speech as a Function of Cognitive Load in Older Adults	Abur et al. (2023)	Boston, USA	Original Research (Experiment)	Stroop task (congruent/ incongruent condition)	English	12 healthy older adults between 68-78 years (6 females, 6 males)	Cognitive Load	Read-aloud sentences	PRAAT-Software	Cepstral peak prominence (CPP) low-to-high spectral energy decibel ratio (L/H ratio) fundamental frequency (F0) sound pressure level	pulse volume aplitude decreased & skin conductance response amplitude increased during significantly high cognitive load (incongruent) condition no measures of voice quality were statistically significant predictors of cognitive load condition F0 and sound pressure were not statistically significant predictors of cognitive load	No control group/condition	3 physiologic measures of autonomic arousal: pulse volume amplitude, pulse period, skin conductance response amplitude	Include		Include
Determination of a subject`s condition according to pitch of the vocal vowel "A"	Akinshchikova & Volchek (1982)	Moscow, Russia	Original Research (Experiment)		Russian									Exclude	Not eligible as they simulate emotional states in their experiment and the main instruction was to sing the vowel "A".	Exclude	Wrong Study Design
Interactions between voice fundamental frequency and cardiovascular parameters. Preliminary results and physiological mechanisms	Alvear et al, 2012	Malaga, Spain	Original Research (Experiment)	three autonomic tasks (ismometric hand grip, cutaneous cold test, mental arithmetic task)	Spanish	14 healthy adults (7 females, 7 males)	mental stress	Spanish Vowel /æ/	Multi-Dimensional Voice Program (MDVP) Model 5105, KayPENTAX™	F0	F0 increases in cognitive task, in correlation with heart rate	Control trial in resting condition (baseline)	HR, systolic presssure (SP), diastolic pressure (DP), mean blood presure (MP)	Include		Include
Visualization of the quality (state) of the psychological climate in the team based on the speech interaction acoustic information	Alyushin (2018)	Moscow, Russia	Method development											Exclude	Actually this is no empirical study based on data but a suggestion for a method. It describes a matric on how to describe interpersonal interraction in a team & proposes a method in visualizing the level of personal conflict; has nothing to do with acoustic correlates of neg emot/stress	Exclude	Wrong Outcome
Hot or Cold Anger? Verbal and Vocal Expression of Anger While Driving in a Simulated Anger-Provoking Scenario	Biassoni et al. (2016)	Milan, Italy	Original Research (Experiment)	Anger provoking (vs. Neutral) driving simulated scenario	Italian	44 healthy caucasian participants (20 to 28 years) with a B (car) driving licence	Hot Anger Cold Anger	Spontaneous speech	Multi-Speech Analysis Workstation version 2.5.2 (Kay Pentax)	Frequency (pitch), including a) mean and standard deviation of pitch (Hz) b) Mean Fundamental Frequency (F0 Hz), and c) minimum and maximum pitch (Hz). Amplitude (energy) parameters, including a) mean energy (db), b) standard deviation of energy (db), and c) minimum and maximum energy (db). Time parameters including a) vocal string lenght (seconds) b) speech lenght (without pauses; seconds), and …	Increase of F0 minimum range Increase in maximum energy no changes in other pitch parameters no changes in other energy parameters no changes in time parameters	Control group. Emotionally neutral and anger-provoking scenario (participants were randomly assigned to two experimental conditions) Neutral (baseline) reading --> within-and between subjects control		Include		Include
Changes in the Speech Pattern under Emotional Tension	Bonner (1943)	Greenville, South Carolina	Original Research (Experiment)	Exp. 1: Induced fear by Presentations	English	52 Students (24 women, 28 men)	Fear/Tension induced by bringing inexperienced students before the microphone (radio show)	Speech (Presentations)	no info /	Melody (frequency) range of frequency rhythm (temporal factors): hypha-time, pause-time and total time for the record	no constant trend. Increased Frequency-rate (pitch) Wider frequency range Hypha (syllable)-length increase Longer pause-time	Control-records from a day to a week after the experimental record (were made to feel ease) vs. Experiment Ia with simulated and Experiment Ib with induced fears	Self-report on the degree of emotional tension in the present situation (to determine presence of affective state)	Include		Include
Human Voice as a Measure of Mental Load Level	Boyer et al. (2018)	Toulouse, France	Original Research (Experiment)	Memory Task (Recall)	French	32 healthy participants from Toulouse Univeristy (17 women, 15 men)	Mental load	Vowels	PRAAT Software	Prosodic features: mean F0, Jitters (Jitter1, Jitter2, RAP, PPQ5, DDP), Shimmers (Shimmer 1, Shimmer 2, APQ3, APQ5, APQ11, DDA), Fmod, SDF0. Waveform Features: N, DAL, DALT0, DALT0/T0, jittDALT0, jittDALT0/T0. Spectral Features: mean HNR (in dB), HNR (SDHNR), F1, F2, F3, F4, spectral center of gravity (in Hz), normalized skewness, normalized kurtosis, twelve MFCCs, three energy differences betwee…	Fo, SDF0 increase significantly. Shimmer 1 and Fmod decrease significantly. No effect on other shimmers (Shimmer 2, APQ3, APQ5, APQ11, DDA) and jitters. Waveform Features: N increases significantly, DALT0 decreases significantly. No significant changes in DALT0/T0. Jitt(DALT0/T0) and jitt (DAL/T0) decreased significantly. Spectral Features: Only HNR varied significantly, no other spectral paramet…	Different mental load conditions	Evoked pupillary response	Include		Include
Speech Measures Indicating Workload Demand	Brenner et al. (1994)	Washington DC, USA	Original Research (Laboratory Experiment)	Manual tracking task (Workload Demand)	English	17 adult males (21 to 35 years)	Workload	counting task	Speech analysis program was developed (automated analysis standardized on a subject-by-subject basis)	Speaking fundamental frequency (pitch) Speaking rate (syllables per second) Vocal intensity (loudness) Vocal jitter Vocal shimmer Derived speech measure (combines properties of several speech measures)	Increase in loudness (vocal intensity), pitch (fundamental frequency), speaking rate. No effect on vocal jitter or vocal shimmer. Derived speech measure increases significantly,especially when jitter was excluded (higher strenght)	Baseline measurements are taken at the end of the session after the subject had rested 15 min from his performances.	Heart rate data	Include		Include
Messung der Stimmfrequenz im Paargespräch - Chancen für Diagnostik und Intervention in der Paartherapie	Bulling et al. (2020)	Zurich, Switzerland	Original Research (Experiment)	Trier social stress test (TSST) as a job interview task and a mental arithmetic task	German	128 couples (64 females, 64 males) with a mean age of 26.4 (SD = 5.7) for females and a mean age of 28.5 (SD = 6.3) for males	Stress	Speech	PRAAT	Mean F0	Mean F0 increases	Baseline measures before the TSST	Type of stress expression (coded by experts) Topic of conversation (coded by experts)	Include		Include
An Evaluation of Voice Stress Analysis Techniques in a Simulated AWACS Environment	Congleton et al. (1997)	Texas, USA	Original research (Experiment)	simulation of an Airborne Warning and Control System (AWACS) mission scenario	English	16 Air Force officers (13 males, 3 femlas) aged in average 26	workload (stress)	Communication	Pitch extraction program (SWIFFT)	fundamental frequency frequency jitter amplitude shimmer	significant higher fundamental frequency measure. Less consistent inverse relationship between jitter and stress. amplitude shimmer not affected by workload.	Baseline measure and different workload levels	Within-subjects analyses	Include		Include
Linguistic techniques and the analysis of emotionality in interviews	Dittmann & Wynne (1961)						Emotionality			pitch				Exclude	One of these studies uses patients from Psychotherapy as a population, this does not align with the studies criteria of inclusion. Furthermore, the study does not offer any relevant information which could be used for speech analysis.	Exclude	Wrong Population
Acoustic Features Distinguishing Emotions in Swedish Speech	Ekberg et al. (2023)													Exclude	Acted emotions	Exclude	Wrong Study Design
On the "musiccality" of emotional speech: Calculating harmony using fundamental frequencies	Fujisawa & Takami (2004)													Exclude	Participants were instructed to express each sentence naturally imaging the emotional state = no real emotions	Exclude	Wrong study design
Understanding of Emotional Feelings in Sound	Fukuda & Matsuura (1996)													Exclude	Speech samples from japanese movies = no real emotions rather acted emotions	Exclude	Wrong study design
Validity and Reliability of Nonverbal Voice Measures as Indicators of Stressor-Provoked Anxiety	Fuller et al., (1992)	Colorado, USA	Original Field Study	subject`s graduate comprehensive examination	English	88 healthy female postbaccalaurate health care students	Anxiety	/a/ and /i/ vowels	Accelerometer (for jitter and shimmer) and computer programs	mean pitch jitter tenseness	lack of validitiy for pitch as indicator of anxiety results for tenseness are mixed, tenseness measure F2 has validity as a measure of stressor-provoked anxiety validity of jitter as a measure of stressor-provoked anxiety	Control condition recordings 2 weeks before, the day before, and 1 week adter the occuring stressor	Yes, heart rate, palmar sweating, and forehead muscle tension was additionally measured	Include		Include
Subsegmental level analysis of high arousal speech using the zero-time windowing method	Gangamohan et al (2018)													Exclude	They use 4 different databases (no real emotions)	Exclude	Wrong Study Design
The Effects of Different Levels of Task Complexity on Three Vocal Measures	Griffin & Williams (1987)	Florida, USA	Original Research (Experiment)	psychomotor and dichotic listening tasks representing the flight environment	English	20 student naval aviators (19 student pilots and 1 student naval flight officer)	Environmental and task-induced stress (Task Complexity)	Utterances	Kay Elemetrics (Model 6087) Visi-Pitch; a portable analog instrument that extracts and displays selected vocal parameters in real-time	Fundamental Frequency Peak amplitude (Intensity) Word duration in ms	significant increase in fundamental frequency significant increase in peak amplitude significant decrease in word duration (more rapid speech)	Control group without task complexity and without vocal response	/	Include		Include
TEO-based speaker stress assessment using hybrid classification and tracking schemes	Hansen et al. (2012)	Texas, USA	Original Research (Experiment)	Simulated hostage scenario at the Federal Law Enforcement Training Center		10 male police trainees (23-34 years old)	Stress	vowels		Mean pitch vowel duration token TEO-based non-linear feature			Biometric data (Heart rate, systolic blood pressure, diastolic blood pressure, secretion salivary cortisol) low stress vs. High stress data & true neutral condition (baseline 30 min before "hostage situation"	Exclude	Algorithm development utilizing vectors is used, altough there is an experiment condition with participants, we cannot take any relevant information from this study.	Exclude	Wrong Outcome
Acoustic analysis of surgeons’ voices to assess change in the stress response during surgical in situ simulation	Hall et al. (2021)	Wales, UK	Original Research (Experiment)	simulation of in situ operating room environment	English	Surgeons	Stress	Speech (of lead surgeon)	long-term pitch analysis with PRAAT (autocorrelation method)	mean fundamental frequency (F0) first four formant frequencies (F1, F2, F3, F4)	significant changes in F0 no changes in F1,F2,F3,F4	Baseline measures at WHO checklist procedure vs. Stressful event of the simulated operation	/	Include		Include
Manifestations of Task-Induced Stress in the Acoustic Speech Signal	Hecker et al (1968)	Massachusetts, USA	Original Research (Laboratory Experiment)	Arithmetic task under time pressure	n.i.	10 participants (3 Air Force pilots and 7 male employees)	Stress	Speech (responses)	Human Rating & Spectrograms	Amplitude of glottal pulses (level), fundamental frequency, contour of fundamental frequency during an utterance, shape or frequency spectrum of each pulse, regularity in shape of successive pulses, initiation of glottal vibration; duration of phonetic segments precision of articulatory targets for vowsels and for consonants	Amplitude of glottal pulses (level), fundamental frequency, contour of fundamental frequency during an utterance, shape or frequency spectrum of each pulse, regularity in shape of successive pulses, initiation of glottal vibration; duration of phonetic segments can be altered, and the precision of articulatory targets for vowsels and for consonants --> no homogenous trend; increase & decrease	Control condition without stress	three physiological measures (respiratory activity, movements in the chair, skin potential)	Include		Include
The Cost of Self-Protection: Threat Response and Performance as a Function of Autonomous and Controlled Motivations	Hodgins et al. (2010)	New York, USA	Original Research (Experiment)	structured stressful interview with moderately high social threat & giving speeches		77 undergraduate (47 women, 30 men) students	Threat response	Speeches	Amadeus Software (https://www.hairersoft.com/)	Mean F0 paralinguistic cues (response latency and response lenght)	F0 increased in perception of contrallability Tendency for longer response latencies after threat (non significant) & fewer words to answer threat	Baseline questions vs. Threatening questions	Physiological markers (cardiovascular responses)	Exclude: Interesting study but wrong outcome, they look at threat response and whether it is associated with F0 and how motivation interacts with threat response --> dissolved through discussion.		Include:. They examined the association threat and h0 in two motivation conditions but not without these motivation conditions (priming), and found results in both motivation conditions. So here we only have association without neutral conditions		Dissolved through discussion, the study is included.
Evaluation of the NITV CVSA	Hollien et al (2008)	Florida, USA												Exclude	Deception or contradictory behavior and no measure of stress, negative emotions or cognitive load	Exclude	Wrong Outcome
Effect of cognitive load on articulation rate and formant frequencies during simulator flights	Huttunen et al. (2011a)	Oulo, Finnland	Original Research (Experiment)	Simulated combat flights	Finish	15 male military pilots (mean age 28), nut dropoff of 2	Cognitive Load	Utterances in speech	Extensible Markup Language (XML) file with information on timing and pauses; calculation of articulation rate, PRAAT software	Articulation rate Mean F1 and F2 front vowel Mean F1 and F2 back vowel	Significant decreased articulation rate significant increase in both mean F1 and F2 back vowels. Increase in mean F1 front vowel, decrease in mean F2 front vowel.	Control task; Control measuremment of voice in real flight	Subjective assessment by the flight instructor using the visual analogue scale (VAS).	Include		Include
Effect of cognitive load on speech prosody in aviation: Evidence from military simulator flights	Huttunen et al. (2011b)	Oulu, Finland	Original Research (Experiment)	Simulated Military Flights	Finish	13 male military fighter pilots (mean age 28)	Cognitive Load	Utterances in speech	PRAAT Software; Automated cepstrum-based voiced/unvoiced segmentation and time domain F0 extraction algorithm	Mean utterance-level Fundamental Frequency (F0) mean RMS (root mean square) intensity	F0 increased, mean vocal intensity increased	Within-study Design; Counterbalanced study design; simulation vs. Control phase consisting of 20-min reading task	Subjective assessment by the flight instructor.	Include		Include
Using fundamental frequency of cancer survivors’ speech to investigate emotional distress in out-patient visits	Kandsberger et al. (2016)	St. Andrews, UK	Original Research (Experiment)	Verona Coding Definitions of Emotional Sequences (VR-CoDES) cues and concerns vs neutral statements from follow-up consultations	English	16 head and neck can cer survivor follow-up consultations (mean SD age 62.75 years, 62.5% male)	Emotional Distress	Utterances in speech	PRAAT 5.3.51 software	Mean F0	higher mean F0	F0 neutral utterances for comparison from each patient	Verona Coding Definitions of Emotional Sequences (VR-CoDES) were compared to F0 measures	Include		Include
Acoustic speech features in social comparison: how stress impacts the way you sound	Kappen et al. (2022)	Ghent, Belgium	Original Research (Experiment)	psychosocial stress induction (cognitive task) with negative evaluation. Negative feedback after a task	Dutch	77 subjects (50 female, 27 male, age M = 23.13, SD = 6.19), of which only audio recordings of 71 participants could be analyzed.	acute (psychosocial) stress	Read-out-loud text (standardized)	OpenSmile 2.3.0 with the GeMAPS configuration (features were computed locally)	fundamental frequency (F0) Harmonics-to-noise-ratio (HNR) Shimmer Jitter Speech Rate	F0 (pitch) increased significant increase in HNR (harmonics-to-noise ratio; added noice in the voice) decrease in shimmer no effect in jitter (vocal frequency variation) no effect on speech rate.	Controlled within-subject stress-paradigm; control and negative feedback condition.; manipulation check.	self-report and heart rate acceleration	Include		Include
Acoustic and prosodic speech features reflect physiological stress but not isolated negative affect: a multi‑paradigm study on psychosocial stressors	Kappen et al. (2024)	Ghent, Belgium	Original Research (Experiment)	psychosocial stress induction (cognitive task) with two stress paradigm (MIST & Cyberball)	Dutch	66 healthy subjects (13 women, 53 men, age M= 21.29, SD = 2.82)	acute (psychosocial) stress	Sentences (participants describing a picture)	OpenSmile 2.3.0 with the GeMAPS configuration (features were computed using Python 3.9.6)	Fundamental Frequency (F0) Jitter Shimmer Harmonics-to-Noise Ratio (HNR) speech rate (talking speed; voiced segments per second) voiced segment length	MIST stress paradigm: - significant increase in F0 - significant increase in voiced segments per second - significant increase in voiced segment length - significant decrease in Jitter Cyberball: - no significant increases/changes no significant change in HNR and shimmer.	control condition without stress paradigm	skin conductance response rate (SCRR) & self-reports	Include		Include
Two stage emotion recognition based on speaking rate	Koolagudi & Krothapalli (2011)	West Bengal, India												Exclude	simulated emotion database is being used.	Exclude	Wrong Study Design
Study of cognitive performance and psychophysiological state of an operator in conditions of isolation and crowding	Lebedeva & Shved (2022)	Moscow, Russia	Original Research (Experiment)	14-day isolation and crowding during a space simulation	Russian	6 adults between 23-45 years	Anxiety	Recorded audio reports on mood, well-being, and daily activities	PRAAT	F0 Intensity Number of vocal impulses Pause duration (unvoiced segments) Jitter Shimmer	Lower intensity Longer speech pauses Increased shimmer No other results have been reported.	/	Spielberger`s State-Trait Anxiety Inventory (STAI)
VERBAL AND SPATIAL WORKING MEMORY LOAD HAVE SIMILARLY MINIMAL EFFECTS ON SPEECH PRODUCTION	Lee & Redford (2015)	Oregon, USA	Original Research (Experiment)	Complex span task remembering sequence of letters or spatial locations (verbal or spatial working memory)	English	20 college-aged adults (7 females) from the Psychology and Human Subjects Pool at Uni of Orgeon --> only 19 could be analyzed	Cognitive Load	Sentences	PRAAT Software	error rates prosodic breaks articulation rate mean normalized sequential variability in vowel durations (nPVI) normalized measure of F0 variation pitch range	Under cognitive load: higher error rates faster speech fewer prosodic breaks no effect on spoken rhythm & nPVI no effect on F0 correlates	Speech under different load conditions vs. Control condition	/	Include		Include
Nonverbal cues of anxiety in English class presentation: From self- and other-perspectives	Li et al. (2023)	Chengdu, China	Original Research (Experiment)	English presentation for non-english major students	Mandarin	75 native Chinese Mandarin speakers (freshmen from University)	Anxiety	Speech (oral presentation)	Encoded by the ADPCM algorithm & by human raters	Fundamental Frequency (F0) Short-time energy (STE) Formant Frequency (FM, or F1) Mel-frequency cepstral coefficient (MFCC1-MFCC12) brightness (power in speech signals)	Correlated with Sel-reported anxiety: - STEmean (mean short-time energy) - STEstd (standard deviation of short-time energy) - Standard deviation of the first formant (FMstd) - Standard deviation od the Mel-frequency cepstal coefficient (MFCC1std) -Mean of fundamental frequency (F0mean) Correlated with other-rated anxiety: - STEmean -STEstd -FMstd -MFCC1std -Mean of the second Mel-frequency cepsta…	/	Behavioral signals as indices of anxiety state (gaze. Facial expressions, body movements, gestures, postures), speakers`self-perceived anxiety levels & human raters	Include		Include
Acoustic Measures of Voice and Physiologic Measures of Autonomic Arousal during Speech as a Function of Cognitive Load	MacPherson et al. (2017)	Boston, USA	Original Research (Experiment)	Stroop task (congruent/ incongruent condition)	English	16 healthy young adults (8 men, 8 women)	Cognitive Load	repeated read-alound sentences of the sentence stimuli	MATLAB program	sound pressure level fundamental frequency cepstral peak prominence (CPP) low-to-high spectral energy ratio (L/H ratio)	increased CPP and lower L/H ratio significantly associated with cognitive load	Comparison of cognitive load conditions (congruent vs. Incongruent)	Autonomic signals (pulse and skin conductance)	Include		Include
Acoustic Analysis of Induced Vocal Stress by Means of Cognitive Workload Tasks	Mendoza & Carballo (1998)	Granada, Spain	Original Research (Experiment)	Different cogntive Tasks (tongue twister, tongue twister with Delayed Auditory Feedback (DAF) reading and inverse alphabet reading) in a stressful experimental environment (time-pressure, fear of getting a bad grading)	Spanish	82 university students enrolled in a course (age between 18-22)	Cognitive Workload	Prolongation of the vowel /a/	Multidemensional Voice Program (MDVP)	F0, F0 range, Standard Deviation of F0 (STD) Jitter Shimmer Spectral Energy : -Noise-to-Harmonic Ratio (NHR) -Soft Phonation Index (SPI) -Voice Turbulence Index (VTI)	Increased Fundamental Frequency (F0) Decreased Jitter Decreased Shimmer Increased high-frequency harmonic energy (SP) decreased spectral noise (VTI)	Baseline measurements	/	Include		Include		In the abstract they say that Jitter and Shimmer increases, whereas in the text it is written that it decreased. Seems to be a mistake in the abstract.
How Psychological Stress Affects Emotional Prosody	Paulman et al. (2016)	Colchester, United Kingdom	Original Research (Experiment)											Exclude	Question was how accurate human raters can recognize emotions in speech	Exclude	Wrong Outcome
Human Stress Detection: Cortisol Levels in Stressed Speakers Predict Voice-Based Judgments of Stress	Pisanski & Sorokowski (2021)	Wroclaw, Poland	Original Research (Field Study)	real-life oral examination situation	Polish	10 female students (20 voice recordings)	(psychological) stress	read-aloud sentences	PRAAT & Human ratings	Fo, F0 mean, F0 minimum, F0 maximum, F0 Sd (standard deviation in fundamental frequency) Formant Frequencies (F1-F4) Formant spacing (DeltaF) noise (HNR) Frequency perturbation (jitter) amplitude perturbation (shimmer) speed of speech (duration and words per minute WPM)	increased voice pitch (F0) greater formant spacing (DeltaF) increased speed of speech (more WPM, shorter duration)	Baseline measure of voice (2 weeks before oral exam)	Cortisol measures (saliva sample)	Include		Include
Individual differences in cortisol stress response predict increases in voice pitch during exam stress	Pisanski et al. (2016)	Wroclaw, Poland	Original Research (Field Study)	real-life oral examination situation	Polish	34 female students (aged 21-32)	(psychological) stress	spontaneous speech and read-aloud sentences	PRAAT	mean F0 F0 min F0 max F0 sd	mean F0 and minimum F0 increased singnificantly under stress	Baseline measure (2 weeks before oral exam)	Cortisol measures (saliva sample)	Include		Include
Multimodal stress detection: Testing for covariation in vocal, hormonal and physiological responses to Trier Social Stress Test	Pisanski et al. (2018)	Wroclaw, Poland	Original Research (Experiment)	Trier Social Stress Test (TSST) containin an interview-style oral presentation and social evaluation	N.i.	80 healthy adult men and women (33 men, 47 women)	(psychosocial) stress	free speech (baseline) and speech during TSST (interview speech during task)	PRAAT	F0 mean, F0 range, F0 variation voice perturbation (jitter, shimmer) noise parameters (harmonics-to-noise ratio)	F0 mean, F0 range, F0 variation changed significantly	Baseline comparison and relaxation phase comparison	polygraph and salivary hormone measures before, during and after the TSST	Include		Include
A case study of vocal features associated with galvanic skin response to stressors in a clinical interaction	Postma-Nilsenova et al. (2016)	Tilburg, Netherlands	Original Research (Field Study)	Clinical interaction between patient and physician in follow-up consultation		1 female	Psychological stress		PRAAT v.5.4	Mean F0 voice steadiness (SlopeF0, SDF0) vocal perturbation (local jitter, RAP)	Vocal jitter increased during and immediately after skin conductance response intervals		Skin conductace	Exclude	The research question is more on the interplay between skin conductance and voice analysis - also, the study design seems to be poor with only one participant	Exclude	Wrong Outcome
Sinusoidal Model-Based Analysis and Classification of Stressed Speech	Ramamohan & Dandapat (2006)	Bangalore, India												Exclude	acted emotions. Same sentence was expressed in different emotions	Exclude	Wrong Study Design
Unresolved Anger and Sadness: Identifying Vocal Acoustical Correlates	Rochman et al. (2008)	Beer Sheva, Israel	Original Research (Experiment)	Study 1: Mood-induction procedure Study 2: Experiential therapy session for unresolved anger	N.i.	Study 1: 17 female university students (22-24 years) Study 2: 22 female university students (21-25 years)	unresolved anger	Utterances of speech	PRAAT 4.1.2 and MDVP (Mutli Dimensional Voice Program)	mean F0 F0 range Amplitude range F0 perturbation (PPQ) Aplitude perturbation (APQ) Articulation rate (words per minute WPM)	WPM, mF0, F0-range, amplitude-range increased significantly with anger PPQ and APQ did not increase with anger	Baseline measurement	Self-reports and SPAFF: Specific Affect Coding System	Include		Include		Only Study 1 fits our inclusion criteria.
Towards the search of detection in speech-relevant features for stress	Rodellar-Biarge et al. (2015)	Madrid, Spain	Original Research (Experiment)	Participants needed to express their opinion either self-consistent vs. contradictory or false in an interview		40 healthy adults	emotional stress						neutral vs. Stressed speech	Exclude	Stress was elicited by self-consistent versus contradictory or false opinions --> rather deception than sttress	Exclude	Wrong Outcome
Novel acoustic features for speech emotion recognition	Roh et al (2009)	Suwon, Korea												Exclude	Feature extraction; use of databseses with no real emotions--> exclusion	Exclude	Wrong Study Design
Time- and spectrum-related variabilities in stressed speech under laboratory and real conditions	Ruiz et al. (1996)	Toulouse, France	Original Research 1) Experiment 2) Field Study	1) Stroop task (congruent/ incongruent condition) 2) Cockpit Voice Recording of a crashed airplane	French	1) 1 young belgian French-speaking subject 2) Pilot and Copilot of the plance	Stress	Vowels and Utterances	pitch tracking algorithm implemented on 5500 Kay analysers & CSL 4300 ILS software cepstrum-based measurements comparative observations of sonograms for spectrum changes estimation of cumulative spectra probability diagram (CSPD) Formant Frequencies with 5500 Kay DSP analyzer	Mean F0 µ index Δ area Frequency distribution of sound level (CSPD) Spectral balance frequency Fs Formant Frequencies (F1, F2, F3) Distances to the F1-F2-F3 space center	1) significant increase in mean F0, µ index increase with test phases, no direct relation between stress and Δ area variations, Fs belonging to the middle band related to stress manifestation; significant variations of three first formant frequencies; no significant effect of the test phase on distancces to the F1-F2-F3 space center. 2) Gradual significant increase in mean F0, µ index differentia…	Experiment 1) Rest vs. last Stress condition Experiment 2) no stress and final stress situation	/	Include		Include
Designing the database of speech under stress	Sabo & Rajcani (2017)	Bratislava, Slovakia	Original Research (Experiment)	Communication task via computer game dismantling a bomb	Slovak	5 speakers (3 men, 2 women)	stress	Interactions	no info /	mean F0. mean Intensity,	significant increase of mean F0 in 4 out of 5 speakers increase of speech intensity by 16	Training recordings as baseline measure	Heart rate electrodermal activity	Include		Include
A Facial and Vocal Expression Based Comprehensive Framework for Real-Time Student Stress Monitoring in an IoT-Fog-Cloud Environment	Singh et al. (2022)	Amritsar, India												Exclude	No information on speech analysis and acoustic correlates; it is only about creating this framework for the device	Exclude	Wrong Outcome
Voice analysis for the measurement of anxiety	Smith (1977)	UK	Original Research	Public broadcasts		35 subjects (professional broadcasters vs. Members of the public telephoning	Anxiety (of a new experience)		Dektor Psychololgical Stress Evaluator					Exclude	Participants in study one are professional broadcasters and members of the public telephoning, there was the assumption, that inexperienced people would have higher stess rates without really looking if people really experienced stress (experience as an independent variable) study 2 was with neurotic patients, so wrong population	Exclude	Wrong Study Design
Emotion in Speech: The Acoustic Attributes of Fear, Anger, Sadness, and Joy	Sobin & Alpert (1999)	New York, USA	Original Research (Experiment)	Emotion induction procedure by reading emotion-induction stories to elicit single emotions	English	31 healthy female subjects (18-35)	Hate/anger	prototype sentences	Human ratings	Pitch (F0, F0 variance) volume, volume variance rate of utterance (speaking rate) duration of speech duration of pauses number of pauses	Anger: high volume, high volume variance, low pitch, high pitch variance, slow speaking rate, short speech duration, short pauses, few pauses.	neutral sentences vs. Emotional sentences	Human ratings	Include		Include
Acoustic analysis of speech under stress	Sondhi et al. (2015)	Haryana, India	Field Study	Audio Clip from FM broadcast in real-life stressful conversation where the host wexes the subjects	Hindi	17 audio files, no further information on participants given	stress (anger)	whole utterances	PRAAT software 5.356	mean F0, formant frequencies (F1, F2, F3, F4)	increase in F0, formant frequency decreases	extraction of neutral (relaxed) conversation episode and stressed conversation	/	Include		Include
Acoustic and perceptual indicators of emotional stress	Streeter et al. (1983)	New Jersey, USA	Field Study	Tape recordings of telephone conversation of the SO and the CSO before the New York blackout	English	2 male adults	situational stress	Utterances	Linear predictive coding analysis & human listener ratings	F0 mean, F0 maximum, F0 minumum, F0std, Amplitude variables (average amplitude, SD amplitudde, maximum amplitude) Duration (Lenght, Number of words, rate in words/s)	no trend in acoustical manifestations of situational stress observable Listener perceive elevated pitch and amplitude levels, and greater variance of these cues as stressful	/	Ratings of stress (seven-point scale) from transcript and audio by two controllers Federal Eneergy Regulatory Commission (FEC) final report outlining sequences of events that led to collapse	Include		Include
Features of Emotional Voices	Suzuki & Tamura (2006)				Chinese									Exclude	Emotional expressions were recorded by 23 untrained speakers (12 female, 11 male) uttering the same phrase ("Come here") with six emotions. --> simulated emotions and no real emotions	Exclude	Wrong Study Design
Acoustic correlates of female speech under stress based on/i/-vowel measurements	Tavi (2017)	Joensuu, Finland	Field Study	Authentic recorded calls to emergency services	Finish	13 authentic emergency calls from 11 different people (8 officials and 5 different speakers)	Stress	high front /i/-Vowels	PRAAT ProsodyPro (Xu 2013) for jitter, shimmer and HNR	median F0 Jitter Shimmer Harmonics to noise ratio (HNR) Hammarberg Index Duration of /i/-vowels F1, F2, F3 Dispersion between F1-F2	higher F0 different shimmer measures no significant effect of jitter lower HNR Lower Hammarberg index No difference in duration of /i/-vowels under stress Higher F1 Lower F2 and F3 Narrower Formant dispersion	5 recordings belonging to stress group and 8 recordings belonging to neutral group --> between-speaker-design	/	Include		Include
Classifying females’ stressed and neutral voices using acoustic–phonetic analysis of vowels: an exploratory investigation with emergency calls	Tavi (2019)	Joensuu, Finland	Field Study	Authentic recorded calls to emergency services	Finish	8 adult females	stress	spoken vowels (/i/-vowel)	PRAAT Software (+ two Praat scripts ProsodyPro 5,6,3 and phonation-measurements)	median F0 H1-H2 Centre of Gravity			Stressed group (citizen`s report of a direct life/health hazardI vs. Neutral group (calls from officials as a work assignment without hazard) --> between speaker design	Exclude	no results on the acoustic correlates given, this studies outcome is only about testing the statistical classifiers (LDA; LR; DT) for stress classification accuracy. --> for theoretical background interesting but not for review	Exclude	Wrong Outcome
Deviation in voice pitch as a measure of physiological stess response to group processes	Taylor et al. (2016)	Indiana, USA	Original Research (Experiment)	social stressors in group settings	English	35 university students (17 women, 18 men)	social stress	group interactions/discussions (real speech)	sociometric badges	F0 deviation (F0Std)	greater deviation of F0std with F0 in social task lower (significant) greater deviation of F0std with F0 in problem-solving task higher (marginally signficant)	Baseline measures	physiological stress response (saliva sample)	Include		Include
Expression of emotions and physiological changes during teaching	Tobin et al. (2016)	New York, USA	Original Research (Experiment)	Event-oriented inquiry in expression of emotions while teaching		1 female teacher-researcher	stress	Speech	Human ratings (4 raters) & PRAAT	Prosody	Donnas voice fluctuated in frequency and intensity		physiological environment (heart rate & blood oxygenation) resting data	Exclude	no information included on exact acoustic parameters or how they change; acoustic correlate change is rather described in a time difference and not really linked to events that are emotional.	Exclude	Wrong Outcome
Effect of Experimentally Induced Stress on Vocal Parameters	Tolkmitt & Scherer (1986)	Giessen, Germany	Original Research (Experiment)	Slide presentations showing 1) logical problems or 2) human bodies with diseases or injuries	German	university students (33 male, 27 female)	1) cognitive and 2) emotional stress	Utterances, sentences, and vowels	Analogue Extraction E.g. Formant extraction from the vowels was performed with the LPC method	F0 vowel formants (F1, F2) power spectra/ spectral energy	no significant change in F0 F0 floor increases vowel formants and power spectra changes ( Narrower formant bandwidth more precise specrtral energy peaks --> better articulation under high cognitive stress, but not under high emotional stress)	low to high stress conditions	Subjective questionnaire on subjective feelings (manipulation check)	Include		Include		They looked into different stress responses also in terms of personality; --> coping style: low anxiety, high anxiety, and for anxiety-denying --> anxiety denying might hide increasing cognitive stress by accurate articulation (see discussion)
A description and analysis of the operation and validity of the psychological stress evaluator.	VanDercar et al. (1980)		Original Research (Experiment)	Attachment of monitoring equipment with Shock threat, ego threat, control conditions (reading out taboo words and/or getting electric shocks)		60 male undergraduate volunteers							neutral words vs. Taboo-words Heart rate & self-reported measure	Exclude	Measures if the instrument represents a sensitive measurement of psychological stress or A-state anxiety; no information on acoustic correlates or acoustics given	Exclude	Wrong Outcome
Voice monitoring to measure emotional load during short-term stress	Wittels et al. (2002)	Vienna, Austria	Original Research (Field Study)	Real-life condition of military training task	German	26 healthy male soldiers - mean (SD) age of 19.8 (1.4) years	Emotional load	Counting from 1-10	Speech analysis with algorithm developed by Lüdge & Gips (1986)	F0 mode (represents the most often occuring frequency)	F0 mode significantly increased	Baseline measurement	Heart rate	Include		Include
Included after reference list checking:
Effects of cognitive workload on speech production: Acousti analyses and perceptual consequences	Lively et al. (1993)	Indiana, USA	Original Research (Experiment)	compensatory visual tracking task with increased difficulty	English	5 males (3 students, 2 laboratory staff)	Cognitive Load	/h/-vowel-/d/ Utterances embedded in the sentence frame "Say hVd again"	Digital signal processing techniques; Linear predictive coding (LPC) to calculate short-term-spectrum.	Amplitude Amplitude variability (across utterances) Spectral tilt Fundamental Frequency Fundamental Frequency variability (within utterances) - F0Std Duration (phrase duration) Formant Frequencies	For some talkers: Amplitude: increased amplitude in workload condition. Amplitude variability: significant increase in amplitude variability from one utterance to the next in 4 out of 5 speakers. Spectral tilt: decreases under workload, without associated change in amplitude. Fundamental Frequency: no consistent effect on mean F0. Fundamental Frequency variability (F0 std): significant decrease i…	Control condition without performing tracking task (Within-subjects design)	/	Include		Include
Acute stress reduces speech fluency	Buchanan et al. (2014)	Missouri, USA	Original Research (Experiment)	Trier Social Stress Test (TSST) as a public-speaking task and a mental arithmetic task	English	91 ( 51 female) between 18 and 25 years (19.69 mean age +/- 2.4)	Stress	Communication	Calculations	total number of WPM number of pauses duration of pauses	increase in pauses and pause time with stress Total number of WPM not associated with physiological indices of stress	Baseline measurement; Control condition with an "placebo TSST" one week apart from the stress "TSST" --> within-subjects crossover design; counterbalanced condition	Saliva samples Heart rate	Include		Include
Included = 38 (36 originally and 2 more from the reference list
Excluded = 21
